# Supplementary material for: Systematic Assessment of Protein C-Termini Mutated in Human Disorders
Source: Biomolecules. 2023 Feb 12;13(2):355. doi: 10.3390/biom13020355 (PMC9953674; doi:10.3390/biom13020355)
Supplement: Supplementary file 1 [file biomolecules-13-00355-s001.zip]

Archive with 1 entries (1 files):
- biomolecules-2102325-supplementary.xlsx
