# Supplementary material for: Systematic Assessment of Protein C-Termini Mutated in Human Disorders
Source: Biomolecules. 2023 Feb 12;13(2):355. doi: 10.3390/biom13020355 (PMC9953674; doi:10.3390/biom13020355)
Supplement: Supplementary file 1 [file biomolecules-13-00355-s001.zip › biomolecules-2102325-supplementary.xlsx]

## Sheet: SupplementalTable1
Protein	Disease	Pathogenicity	Chromosome	GRCh38 VCF position	Allele	Mutation	Motif	PTM	Frequency	GERP Score	Type	SIFT Score	SIFT Prediction	SIFT4G Score	SIFT4G Prediction	Polyphen2 HDIV Score	Polyphen2 HDIV Prediction	Polyphen2 HVAR Score	Polyphen2 HVAR Prediction	MPC Score	CADD Raw Score	CADD PHRED score
AR	Androgen resistance syndrome	Likely pathogenic	X	67723825	A>C	Y915S	KVKPIYFHTQ>	Phosphotyrosine	<7.95E-06	5.18	New hypothesis	0.003	D	0.002	D	NULL	NULL	NULL	NULL	1.46205	3.74182	25.6
APOC-III	NULL	NULL	11	116832864	A>G	T74A	PEVRPTSAVAA>	O-glycosylation	2.78e-05	-0.501	New hypothesis	0.064	T	0.03	D	0.123	B	0.034	B	0.0878705	0.581636	7.333
APOE	NULL	NULL	19	44909236	A>C	S296R	TSAAPVPSDNH>	O-glycosylation; phosphoserine	9.48e-05	-0.0552	Unlikely	0.316	T	0.229	T	0.008	B	0.005	B	0.765517	1.15655	13.28
CRYM	Congenital sensorineural deafness	Pathogenic	16	21258785	T>G	K314T	YDSWSSGK>	Acetylation	<7.95E-06	5.45	New hypothesis	0.025	D	0.016	D	0.905	D	0.422	B	0.726378	2.94901	23.3
CSF1R	Hematologic neoplasm	Likely pathogenic	5	150054082	T>A	Y969F	LQPNNYQFC>	Phosphotyrosine	<7.95E-06	5.25	Rediscovery	0.017	D	0.04	D	1	D	0.996	D	0.341943	3.73286	25.5
CSF1R	Hematologic neoplasm	Likely pathogenic	5	150054083	A>G	Y969H	LQPNNYQFC>	Phosphotyrosine	<7.95E-06	5.25	Rediscovery	0	D	0.002	D	1	D	0.999	D	0.3929	3.95314	26.7
CSF1R	Hematologic neoplasm	Likely pathogenic	5	150054082	T>C	Y969C	LQPNNYQFC>	Phosphotyrosine	<7.95E-06	5.25	Rediscovery	0.001	D	0.002	D	1	D	0.999	D	0.387422	4.04538	27.3
FUS	Juvenile amyotrophic lateral sclerosis	Pathogenic	16	31191434	A>G	Y526C	QDRRERPY>	Phosphotyrosine	3.98e-06	0.158	Rediscovery	0	D	0	D	0.943	D	0.759	D	2.31775	2.8851	23.2
GluN2A	Landau-Kleffner syndrome	Likely pathogenic	16	9763169	T>C	S1459G	RVYKKMPSIESDV>	Phosphoserine	<7.95E-06	5.79	Rediscovery	0	D	0	D	0.992	D	0.987	D	0.855652	3.79732	25.8
GMPPB	Muscular dystrophy-dystroglycanopathy	Likely pathogenic	3	49721765	C>T	R357H	GESVPEPRIIM>	Methylation	3.72e-05	5.24	New hypothesis	0.148	T	0.144	T	0.003	B	0.003	B	NULL	2.60161	22.6
HBA	Familial erythrocytosis	Pathogenic	16	173589	A>G	K139E	VSTVLTSKYR>	Acetylation	<7.95E-06	4.43	Unlikely	0	D	0.008	D	NULL	NULL	NULL	NULL	2.73975	3.87005	26.2
HBA	NULL	NULL	16	177403	T>C	Y140H	VSTVLTSKYR>	Phosphotyrosine	<7.95E-06	2.8	Unlikely	0	D	0.023	D	NULL	NULL	NULL	NULL	NULL	4.07165	27.5
HBB	Familial erythrocytosis	Pathogenic	11	5225607	C>G	K144N	VANALAHKYH>	Acetylation	<7.95E-06	-2.8	Unlikely	0	D	0.02	D	0.057	B	0.016	B	0.0383259	1.17783	13.46
HBB	Familial erythrocytosis	Pathogenic	11	5225606	A>G	Y145H	VANALAHKYH>	Phosphotyrosine	<7.95E-06	4.68	New hypothesis	0.005	D	0	D	0.894	D	0.432	B	0.105034	3.27277	24
HBB	Familial erythrocytosis	Pathogenic	11	5225605	T>C	Y145C	VANALAHKYH>	Phosphotyrosine	<7.95E-06	4.68	New hypothesis	0	D	0.001	D	1	D	0.995	D	0.275121	4.12435	28
HBB	Familial erythrocytosis	Pathogenic	11	5225606	A>T	Y145N	VANALAHKYH>	Phosphotyrosine	<7.95E-06	4.68	New hypothesis	0.001	D	0.001	D	1	D	0.951	D	0.286488	3.93036	26.5
INS	Permanent neonatal diabetes mellitus	Pathogenic	11	2159862	T>C	Y108C	SLYQLENYCN>	Phosphotyrosine	<7.95E-06	3.58	Unlikely	0	D	0	D	1	D	1	D	1.28758	4.25721	29.2
RHO	Retinitis pigmentosa	Likely pathogenic	3	129533699	G>A	S343N	SKTETSQVAPA>	Phosphoserine; dephosphorylation	<7.95E-06	5.42	Rediscovery	0.006	D	0.03	D	0.873	D	0.794	D	0.224266	3.79483	25.8
SDHA	Mitochondrial complex II deficiency; paragangliomas 5	Likely pathogenic; uncertain significance	5	256409	C>T	R662C	ATVPPAIRSY>	Methylation	<7.95E-06	4.12	New hypothesis	0	D	0	D	1	D	1	D	1.6278	3.74205	25.6
SMAD3	Familial thoracic aneurysm and aortic dissection	Likely pathogenic	15	67190526	G>A	S423N	SPSIRCSSVS>	Phosphoserine	<7.95E-06	4.97	New hypothesis	0	D	0	D	0.72	D	0.395	B	1.75855	3.43581	24.5

## Sheet: LabelDefinitions
Protein: Name of protein
Disease: Name of disease
Pathogenicity: Clinical significance of mutation
Chromosome: Chromosome where the mutation occurs
GRCh38 VCF position: GRCh38 coordinate position of allele
Allele: Nucleotide subsitution description
Mutation: Amino acid substitution description
Motif: C-terminal motif sequence
PTM: Type of post-translational modification site
Frequency: Allele frequeny from gnomAD
GERP Score: Genomic Evolutionary Rate Profiling score
Type: Mutation classified as "New hypothesis," "Rediscovery," or "Unlikely"
SIFT Score: SIFT prediction score, a score below 0.05 is predicted to be "damaging" and "tolerated" otherwise
SIFT Prediction: Predicted "D" for "damaging" or "T" for "tolerated"
SIFT4G Score: SIFT4G prediction score, a score below 0.05 is predicted to be "damaging" and "tolerated" otherwise
SIFT4G Prediction: Predicted "D" for "damaging" or "T" for "tolerated"
Polyphen2 HDIV Score: Polyphen-2 HumDiv prediction score, a score above 0.5 is predicted to be "damaging" and "benign" otherwise
Polyphen2 HDIV Prediction: Predicted "D" for "damaging" or "B" for "benign"
Polyphen2 HVAR Score: Polyphen-2 HumVar prediction score, a score above 0.5 is predicted to be "damaging" and "benign" otherwise
Polyphen2 HVAR Prediction: Predicted "D" for "damaging" or "B" for "benign"
MPC Score: MPC prediction score, scale ranges from 0 to 5 with higher scores being more deleterious
CADD Raw Score: CADD raw score, see Kircher, M.; Witten, D.M.; Jain, P.; O’Roak, B.J.; Cooper, G.M.; Shendure, J. A General Framework for Estimating the Relative Pathogenicity of Human Genetic Variants. Nat Genet 2014, 46, 310–315, doi:10.1038/ng.2892. for interpretation
CADD PHRED score: CADD PHRED-scaled score, see Kircher, M.; Witten, D.M.; Jain, P.; O’Roak, B.J.; Cooper, G.M.; Shendure, J. A General Framework for Estimating the Relative Pathogenicity of Human Genetic Variants. Nat Genet 2014, 46, 310–315, doi:10.1038/ng.2892. for interpretation
